# Supplementary material for: Development and clinical deployment of an automated planning tool for prostate only and male whole pelvis plans based on multi‐criteria optimization
Source: J Appl Clin Med Phys. 2026 May 4;27(5):e70598. doi: 10.1002/acm2.70598 (PMC13137941; doi:10.1002/acm2.70598)
Supplement: Supplementary file 1 — Supporting Data [file ACM2-27-e70598-s001.zip]

Archive with 4 entries (4 files):
- 2025-08686-sup-0005-Supplemental_Material-S03.docx
- 2025-08686-sup-0002-SI_Figure-S01.docx
- 2025-08686-sup-0003-Supplemental_Material-S01.docx
- 2025-08686-sup-0004-Supplemental_Material-S02.docx
